# Supplementary material for: Biportal Endoscopic Radiofrequency Ablation of the Sacroiliac Joint Complex in the Treatment of Chronic Low Back Pain: A Technical Note with 1-Year Follow-Up
Source: Diagnostics (Basel). 2023 Jan 8;13(2):229. doi: 10.3390/diagnostics13020229 (PMC9858513; doi:10.3390/diagnostics13020229)
Supplement: Supplementary file 1 [file diagnostics-13-00229-s001.zip]

Archive with 1 entries (1 files):
- diagnostics-2100826-Video S1.mp4
